# Supplementary material for: Decline and Local Extinction of Caribbean Eusocial Shrimp
Source: PLoS One. 2013 Feb 13;8(2):e54637. doi: 10.1371/journal.pone.0054637 (PMC3572134; doi:10.1371/journal.pone.0054637)
Supplement: Table S1 — Composition of Synalpheus shrimp assemblages from the Sand Bores reefs, Belize between 1996 and 2012. (XLSX) [file pone.0054637.s002.xlsx]

## Sheet: Table S1 - shrimp
Table S1. Composition of Synalpheus shrimp assemblages collected from the Sand Bores reefs of Belize between 1996 and 2012.
Sample	"CBC paraneptunus 4"	"longicarpus small"	agelas	androsi	belizensis	"brooksi group"	bousfieldi	brevicarpus	"brevicarpus green"	"brevicarpus group"	brevifrons	brooksi	carpenteri	chacei	dardeaui	dominicensis	elizabethae	filidigitus	fritzmuelleri	goodei	"goodei group"	idios	kensleyi	"longicarpus small"	minus	"minus yellow"	"near sanctithomae"	non-gambarelloides	obtusifrons	pandionis	"pandionis group"	"paraneptunus group"	regalis	ruetzleri	rufus	sanctithomae	scaphoceris	thele	townsendi	"townsendi group"	ul	williamsi	yano		TOTAL	# eusocial	% eusocial
1996-Jun-13	0	0	0	0	0	6	0	0	0	0	0	0	0	28	0	0	0	0	0	0	0	0	0	0	0	0	0	0	0	0	0	0	374	0	0	0	0	0	0	0	0	0	0		408	402	98.5294
1998-Dec-04	0	0	0	0	0	0	3	0	0	0	0	37	0	0	0	0	0	0	0	0	2	0	0	0	0	0	0	0	0	0	2	0	19	0	0	0	0	0	0	0	0	0	0		63	56	88.8889
1999-Dec-13	0	0	0	0	0	0	19	0	0	1	0	0	0	25	0	2	0	0	0	0	0	0	0	0	0	0	0	0	1	0	0	1	0	0	0	0	0	0	0	0	0	0	0		49	25	51.0204
1999-Dec-14	0	0	0	0	0	0	0	0	0	0	3	0	0	0	0	0	0	0	0	0	0	0	0	0	0	0	0	0	0	0	0	0	0	0	0	0	0	0	0	0	0	0	0		3	0	0
1999-Dec-16	0	0	0	0	0	1	0	0	0	9	0	0	0	5	2	0	5	37	3	2	4	0	0	0	0	0	0	0	0	0	1	1	0	0	0	0	6	0	4	0	0	0	2		82	47	57.3171
2001-Apr-30	2	0	0	0	0	2	0	0	0	0	4	0	0	0	0	2	0	286	2	7	2	3	2	0	1	0	0	0	0	0	0	2	0	6	0	0	8	0	4	0	2	3	2		340	286	84.1176
2001-May-02	2	0	0	0	0	3	5	0	0	0	0	0	0	2	0	1	20	92	0	0	0	0	0	0	8	2	0	0	0	0	0	1	0	6	0	2	13	2	4	1	0	3	0		167	114	68.2635
2001-May-03	0	0	0	0	0	0	0	0	0	0	0	0	0	0	0	0	14	0	0	0	0	0	0	0	1	0	0	0	0	0	0	0	0	0	0	0	0	0	0	0	0	0	0		15	14	93.3333
2002-Jun-20	0	0	0	0	0	1	0	0	0	0	0	0	0	40	0	5	0	429	0	1	1	0	2	0	2	0	0	0	0	0	0	0	0	0	0	0	5	0	14	0	0	0	0		500	469	93.8
2002-Jun-28	0	0	0	0	0	0	4	0	0	3	8	1	0	5	0	0	0	0	0	0	0	0	0	0	2	0	0	0	11	0	0	1	0	0	0	5	4	0	13	0	0	6	0		63	6	9.52381
2003-Apr-21	0	0	0	0	1	0	10	0	0	2	3	0	0	3	0	0	0	410	3	2	0	0	0	0	1	0	0	0	1	0	0	0	0	0	0	0	10	0	4	0	0	0	0		450	413	91.7778
2003-Apr-28	2	0	0	0	0	0	1	0	0	0	0	0	0	0	0	3	0	42	0	0	0	0	0	0	0	0	0	0	0	0	1	0	0	0	0	1	0	0	0	0	0	1	0		51	42	82.3529
2004-Mar-12	0	0	0	0	0	0	0	0	0	0	2	0	0	0	0	0	30	7	0	0	0	0	0	0	0	0	0	0	0	0	0	0	0	0	0	0	0	0	0	0	0	1	0		40	37	92.5
2004-Mar-14	0	0	0	6	1	0	42	0	0	0	0	0	0	0	0	0	0	27	0	0	0	0	2	0	2	0	0	0	0	0	0	1	0	0	0	0	0	0	0	0	0	0	0		81	27	33.3333
2005-Jul-11	2	0	0	0	0	0	0	0	0	0	2	0	0	0	0	0	0	0	0	0	0	0	0	0	0	0	0	0	0	0	0	0	0	0	0	0	0	0	0	0	0	0	0		4	0	0
2005-Jul-12	0	0	0	0	0	0	0	0	0	0	0	0	0	0	0	0	76	83	0	0	0	0	0	0	0	0	0	0	0	0	0	0	0	0	0	0	0	0	0	0	0	0	0		159	159	100
2009-Jul-22	0	0	0	0	0	0	0	0	0	0	0	0	0	20	0	0	0	0	0	0	0	0	0	0	0	0	0	0	0	0	0	0	0	0	0	0	0	0	0	0	0	0	0		20	20	100
2009-Jul-23	0	2	0	0	0	0	0	0	0	0	0	0	0	0	0	0	0	0	0	1	0	0	0	0	0	0	0	0	0	0	0	0	0	0	0	0	0	0	0	0	0	0	0		3	0	0
2009-Jul-24	0	13	0	2	0	0	3	0	0	0	0	13	0	33	0	2	0	0	0	17	0	0	0	0	0	0	0	0	0	0	0	0	0	0	1	0	2	0	2	0	0	1	0		89	46	51.6854
2009-Jul-25	0	0	0	0	0	0	0	0	0	0	0	0	0	0	0	0	0	0	0	0	0	0	0	0	0	0	0	0	0	0	0	0	0	1	0	0	0	0	0	0	4	3	0		8	0	0
2009-Jul-27	0	0	0	0	0	0	3	0	0	0	0	0	0	0	0	0	0	6	2	0	0	0	0	0	0	0	0	0	8	0	0	0	18	0	0	0	0	0	0	0	0	0	0		37	24	64.8649
Sand Bores 5-1	0	0	0	0	0	0	0	0	0	0	0	0	0	0	0	0	0	0	0	1	0	0	0	0	0	0	0	0	0	0	0	0	0	0	0	0	0	0	0	0	0	0	0		1	0	0
Sand Bores 5-3	0	0	0	0	0	0	0	0	0	0	0	0	0	0	0	0	0	0	0	0	0	0	0	2	0	0	0	0	0	0	0	0	0	0	0	0	0	0	0	0	0	0	0		2	0	0
Sand Bores 5-4	0	0	0	0	0	0	5	0	0	0	0	0	0	0	0	0	0	0	0	0	0	0	0	0	0	0	0	0	0	0	0	0	0	0	0	0	0	0	0	0	0	0	0		5	0	0
Sand Bores 5-5	0	0	0	0	0	0	6	0	0	0	0	0	0	0	0	0	0	0	0	3	0	0	0	1	0	0	0	0	0	0	0	0	0	1	0	0	0	0	0	0	0	0	0		11	0	0
Sand Bores 5-6	0	0	0	0	0	0	0	0	0	0	0	0	0	0	0	0	0	0	0	0	0	0	0	0	0	0	0	0	0	0	1	0	0	0	0	0	0	0	0	0	0	0	2		3	0	0
Sand Bores 5-7	0	0	0	0	0	0	2	0	0	0	0	0	0	0	0	0	0	0	0	0	0	0	0	1	0	0	0	0	0	0	0	0	0	2	0	0	0	0	0	0	0	0	4		9	0	0
Sand Bores 5-8	0	0	0	0	0	0	0	0	0	0	0	0	0	0	0	0	0	0	0	0	0	0	0	4	0	0	0	0	0	0	0	0	0	0	0	0	0	0	0	0	0	0	0		4	0	0
Sand Bores 5-9	0	0	0	0	0	0	0	0	0	0	0	0	0	0	0	0	0	0	0	0	0	0	0	5	0	0	0	0	0	0	0	0	0	0	0	0	0	0	0	0	0	0	0		5	0	0
Sand Bores 5-10	0	0	0	0	0	0	0	0	0	0	0	0	0	0	0	0	0	0	0	1	0	0	0	2	0	0	0	0	0	0	0	0	0	0	0	0	0	0	0	0	0	0	0		3	0	0
Sand Bores 8-1	0	0	0	0	0	0	0	0	0	0	0	0	1	0	0	0	0	0	0	0	0	0	0	0	0	0	0	0	0	0	0	0	0	4	0	0	0	0	1	0	1	1	1		9	0	0
Sand Bores 8-2	0	0	0	0	0	0	0	0	0	0	0	0	0	12	0	0	0	0	0	0	0	0	0	0	0	0	0	0	0	0	0	0	0	0	0	0	0	0	0	0	0	0	0		12	12	100
Sand Bores 8-3	0	0	0	0	0	0	0	0	0	0	0	0	0	0	0	0	0	0	0	1	0	0	0	0	0	0	0	0	0	0	0	0	0	0	0	0	0	0	0	0	0	0	2		3	0	0
Sand Bores 8-4	0	0	0	0	0	0	0	0	0	0	0	0	0	0	0	0	0	0	0	0	0	0	0	0	0	0	0	0	0	0	0	0	0	0	0	0	0	0	0	0	0	0	3		3	0	0
Sand Bores 8-5	0	0	2	0	0	0	0	0	0	0	0	0	0	3	0	0	0	0	0	0	0	0	0	0	0	0	0	0	0	0	0	0	0	2	0	0	0	0	0	0	0	0	0		7	3	42.8571
Sand Bores 8-6	0	0	0	0	0	0	0	0	0	0	0	0	0	0	0	0	0	0	0	0	0	0	0	0	0	0	0	0	1	0	0	0	0	2	0	0	1	0	1	0	0	0	0		5	0	0
Sand Bores 8-7	0	0	1	0	0	0	0	0	0	0	0	0	0	0	0	0	0	0	0	0	0	0	0	0	0	0	0	0	0	0	0	0	0	2	0	0	0	0	0	0	0	0	1		4	0	0
Sand Bores 8-9	0	0	0	0	0	0	0	0	0	0	0	0	0	0	0	0	0	0	0	0	0	0	0	0	0	0	0	0	0	0	0	0	0	1	0	0	0	0	0	0	0	0	0		1	0	0
Sand Bores 9-1	0	0	0	1	0	0	0	0	0	0	0	0	0	0	0	0	0	0	0	0	0	0	0	0	0	0	0	0	2	0	0	0	0	0	0	0	0	0	0	0	0	0	0		3	0	0
Sand Bores 9-2	0	0	0	0	0	0	0	0	0	0	0	0	0	2	0	0	0	0	0	0	0	0	0	0	0	0	0	0	0	0	0	0	0	0	0	0	0	0	0	0	0	0	0		2	2	100
Sand Bores 9-3	0	0	0	0	0	0	0	0	0	0	0	0	0	1	0	0	0	0	0	0	0	0	0	0	0	0	1	0	0	0	0	0	0	0	0	0	0	0	0	0	1	0	3		6	1	16.6667
Sand Bores 9-4	0	0	0	0	0	0	2	0	0	0	0	0	0	7	0	0	0	0	0	0	0	0	0	0	0	0	0	0	4	0	0	0	0	0	0	0	0	1	0	0	0	0	0		14	7	50
Sand Bores 9-5	0	0	0	0	0	0	2	0	0	0	0	0	0	0	0	1	0	0	0	0	0	0	0	0	0	0	0	0	0	0	0	0	0	0	0	0	0	0	0	0	0	0	0		3	0	0
Sand Bores 9-6	0	0	0	0	0	0	4	0	0	0	0	0	0	0	0	0	0	0	0	0	0	0	0	0	0	0	0	0	0	0	0	0	0	0	0	0	0	0	0	0	0	0	0		4	0	0
Sand Bores 9-7	0	0	0	0	0	0	0	0	0	0	0	0	0	0	0	0	0	0	0	0	0	0	0	0	0	0	0	0	0	0	0	0	0	0	0	0	5	0	0	2	1	0	0		8	0	0
Sand Bores 9-8	0	0	0	0	0	0	4	0	0	0	0	0	0	0	0	0	0	0	0	2	0	0	0	0	0	0	0	0	0	0	0	0	0	0	0	0	0	0	0	0	0	0	0		6	0	0
Sand Bores 9-9	0	0	0	0	0	0	0	0	0	0	0	0	0	0	0	0	0	0	0	0	0	0	0	0	0	0	0	0	0	0	0	0	0	1	0	0	0	0	0	0	2	0	2		5	0	0
Sand Bores 9-10	0	0	0	0	0	0	0	0	0	0	0	0	0	0	0	0	0	0	0	0	0	0	0	0	0	0	0	0	0	0	0	0	0	0	0	0	0	0	0	0	0	1	0		1	0	0
Sand Bores 10-1	0	0	0	0	0	0	0	0	0	0	0	0	1	0	0	0	0	0	0	0	0	0	0	0	3	0	0	0	1	0	0	1	0	4	0	0	0	0	0	0	0	0	0		10	0	0
Sand Bores 10-2	0	0	0	0	0	0	0	0	0	0	0	0	0	2	0	0	0	0	0	0	0	0	2	0	0	0	0	0	0	0	0	0	0	1	0	0	0	0	0	0	0	2	0		7	2	28.5714
Sand Bores 10-3	0	0	0	0	0	0	0	0	1	0	0	0	0	0	0	0	0	0	0	0	0	0	0	0	0	0	0	0	0	0	0	0	0	0	0	0	0	0	1	0	0	0	0		2	0	0
Sand Bores 10-4	0	0	0	0	1	0	0	0	1	0	0	0	0	0	0	0	0	0	0	0	0	0	0	0	2	0	0	0	0	0	0	0	0	2	0	0	2	0	1	0	0	0	0		9	0	0
Sand Bores 10-5	0	0	0	0	0	0	0	0	0	0	0	0	1	0	0	0	0	0	0	1	0	0	0	0	0	0	0	0	0	0	0	0	0	2	0	0	1	0	3	0	0	0	0		8	0	0
Sand Bores 10-7	0	0	0	0	0	0	0	0	0	0	0	0	0	0	0	0	0	0	0	0	0	0	0	0	0	0	0	0	0	0	0	0	0	0	0	0	0	0	1	0	0	0	0		1	0	0
Sand Bores 10-9	0	0	0	0	0	0	0	0	0	0	0	0	0	0	0	0	0	0	0	0	0	0	0	0	0	0	0	0	0	0	0	0	0	1	0	0	0	0	0	0	2	2	0		5	0	0
Sand Bores 10-10	0	0	0	0	0	0	0	0	0	0	0	0	0	0	0	0	0	0	0	0	0	0	0	0	0	0	0	0	3	0	0	0	0	4	0	0	0	0	0	0	0	0	0		7	0	0
Sand Bores 11-1	0	0	0	0	0	0	1	0	0	0	0	0	0	0	0	0	0	0	0	0	0	0	0	2	0	0	0	0	0	0	0	0	0	0	0	0	1	0	0	0	0	0	6		10	0	0
Sand Bores 11-2	0	0	0	0	0	0	0	0	4	0	0	0	0	0	0	0	0	0	2	0	0	0	12	0	0	0	0	0	0	0	0	0	0	7	0	0	0	0	0	0	0	0	2		27	0	0
Sand Bores 11-3	0	0	0	0	0	0	0	4	0	0	0	0	0	0	0	0	0	0	2	5	0	0	2	4	1	0	0	0	0	0	0	0	0	12	0	0	6	0	0	0	0	0	1		37	0	0
Sand Bores 11-4	0	0	0	0	0	0	0	0	0	0	0	0	0	0	0	0	0	0	0	1	0	0	2	0	0	0	0	0	0	0	0	0	0	0	0	0	0	0	0	0	0	0	4		7	0	0
Sand Bores 11-6	0	0	0	0	0	0	7	4	0	0	0	0	0	0	0	0	0	0	2	0	0	0	2	0	0	0	0	0	0	0	0	0	0	0	0	0	0	0	0	0	0	0	0		15	0	0
Sand Bores 11-7	0	0	0	0	0	0	3	8	0	0	0	0	0	0	0	0	0	0	0	0	0	0	0	2	0	0	0	0	0	0	0	0	0	2	0	0	0	0	1	0	1	0	6		23	0	0
Sand Bores 11-8	0	0	0	0	0	0	0	0	0	0	0	0	0	0	0	0	0	0	0	0	0	0	0	2	0	0	0	0	0	0	1	0	0	0	0	0	0	0	0	0	0	0	5		8	0	0
Sand Bores 11-9	0	0	0	0	0	0	5	0	0	0	0	0	0	0	0	0	0	0	0	0	0	0	0	0	0	0	0	1	0	0	0	0	0	0	0	0	2	0	0	0	0	0	1		9	0	0
Sand Bores 11-10	0	0	0	0	0	0	0	0	0	0	0	0	0	0	0	0	0	0	0	2	0	0	2	0	0	0	0	0	0	0	0	0	0	0	0	0	0	0	0	0	0	0	8		12	0	0
Sand Bores 12-1	0	0	0	0	0	0	4	0	0	0	0	0	0	0	0	0	0	0	0	0	0	0	0	0	0	0	0	0	0	0	0	0	0	0	0	0	0	0	0	0	0	0	0		4	0	0
Sand Bores 12-2	0	0	0	0	0	0	2	0	0	0	0	0	0	0	0	0	0	0	0	0	0	0	0	0	0	0	0	0	0	0	0	0	0	0	0	0	0	0	0	0	0	0	0		2	0	0
Sand Bores 12-3	0	0	0	0	0	0	0	0	0	0	0	0	0	0	0	0	0	0	0	0	0	0	0	0	0	0	0	0	0	0	0	0	0	4	0	0	0	0	0	0	0	0	2		6	0	0
Sand Bores 12-4	0	0	0	0	0	0	0	0	0	0	0	0	0	0	0	0	0	0	0	0	0	0	4	0	0	0	0	0	0	0	0	0	0	1	0	1	0	0	0	0	1	0	4		11	0	0
Sand Bores 12-5	0	0	0	0	0	0	0	0	0	0	0	0	0	0	0	0	0	0	0	0	0	0	1	0	0	0	0	0	0	0	0	0	0	0	0	0	0	0	0	0	0	0	0		1	0	0
Sand Bores 12-6	0	0	0	0	0	0	0	0	0	0	0	0	0	6	0	0	0	0	0	3	0	0	0	1	0	0	0	0	0	2	0	0	0	0	0	0	0	0	0	0	0	0	0		12	6	50
Sand Bores 12-7	0	0	0	0	0	0	0	0	0	0	0	0	0	0	0	0	0	0	0	4	0	0	0	0	0	0	0	0	0	0	0	0	0	0	0	0	1	0	0	0	0	0	1		6	0	0
Sand Bores 12-8	0	0	0	0	0	0	0	0	0	0	0	0	0	0	0	0	0	0	0	0	0	0	0	1	0	0	0	0	0	0	0	0	0	9	0	0	0	0	0	0	0	2	1		13	0	0
Sand Bores 12-10	0	0	0	0	0	0	0	0	0	0	0	0	0	0	0	0	0	0	0	2	0	0	0	0	0	0	0	0	0	0	0	0	0	2	0	0	0	0	0	0	0	0	0		4	0	0
TOTAL	8	15	3	9	3	13	137	16	6	15	22	51	3	194	2	16	145	1419	16	56	9	3	33	27	23	2	1	1	32	2	6	8	411	79	1	9	67	3	54	3	15	26	63		3027
% of TOTAL	0.264288	0.49554	0.099108	0.297324	0.099108	0.429468	4.52593	0.528576	0.198216	0.49554	0.726792	1.68484	0.099108	6.40899	0.066072	0.528576	4.79022	46.8781	0.528576	1.85002	0.297324	0.099108	1.09019	0.891972	0.759828	0.066072	0.033036	0.033036	1.05715	0.066072	0.198216	0.264288	13.5778	2.60984	0.033036	0.297324	2.21341	0.099108	1.78394	0.099108	0.49554	0.858936	2.08127		100
Abundance pre-2012 (%)	0.303951	0.569909	0	0.303951	0.0759878	0.493921	3.41945	0	0	0.569909	0.835866	1.93769	0	6.11702	0.0759878	0.569909	5.50912	53.9134	0.379939	1.13982	0.341945	0.113982	0.227964	0	0.645897	0.0759878	0	0	0.797872	0	0.151976	0.265957	15.6155	0.493921	0.0379939	0.303951	1.82371	0.0759878	1.70973	0.0379939	0.227964	0.683891	0.151976		2632		83.0927
Abundance 2012 (%)	0	0	0.759494	0.253165	0.253165	0	11.8987	4.05063	1.51899	0	0	0	0.759494	8.35443	0	0.253165	0	0	1.51899	6.58228	0	0	6.83544	6.83544	1.51899	0	0.253165	0.253165	2.78481	0.506329	0.506329	0.253165	0	16.7089	0	0.253165	4.81013	0.253165	2.27848	0.506329	2.27848	2.02532	14.9367		395		2.02532
Frequency pre-2012 (%)	19.0476	9.52381	0	9.52381	9.52381	23.8095	42.8571	0	0	19.0476	28.5714	14.2857	0	42.8571	4.7619	28.5714	23.8095	47.619	19.0476	28.5714	19.0476	4.7619	14.2857	0	33.3333	4.7619	0	0	19.0476	0	14.2857	28.5714	14.2857	14.2857	4.7619	14.2857	33.3333	4.7619	33.3333	4.7619	9.52381	33.3333	9.52381				80.9524
Frequency 2012 (%)	0	0	7.69231	3.84615	0	0	26.9231	0	0	0	0	0	3.84615	19.2308	0	1.88679	0	0	5.66038	22.6415	0	0	15.0943	22.6415	5.66038	0	1.88679	1.88679	9.43396	1.88679	3.77358	1.88679	0	39.6226	0	1.88679	15.0943	1.88679	13.2075	1.88679	13.2075	9.43396	37.7358				13.2075
Cell values are numbers of individual shrimp. Quotations enclose provisional names of undescribed or unidenitifed species.
