# Supplementary material for: Decline and Local Extinction of Caribbean Eusocial Shrimp
Source: PLoS One. 2013 Feb 13;8(2):e54637. doi: 10.1371/journal.pone.0054637 (PMC3572134; doi:10.1371/journal.pone.0054637)
Supplement: Table S2 — Composition of sponge assemblages from the Sand Bores reefs, Belize between 1996 and 2012. (XLSX) [file pone.0054637.s003.xlsx]

## Sheet: Table S2 - sponges
Table S2. Composition of sponge assemblages collected from the Sand Bores reefs of Belize between 1996 and 2012.
Sample	"Orange encrusting sponge"	"White encrusting sponge"	"Agelas orange"	Aiolochroia crassa	Calyx podatypa	Hyattella intestinalis	Hymeniacidon caerulea	"Lissodendoryx soft"	Lissodendoryx cf. strongylata	Lissodendoryx colombiensis	Oceanapia sp.	Neopetrosia cf. proxima	Neopetrosia cf. subtriangularis	"Yellow tube sponge"	"Film sponge"	"Grey-white sponge"	"Slimy purple sponge"	"Web sponge"	TOTAL
1996-06-13	0	0	0	0	0	1	1	0	0	0	0	1	0	0	0	0	0	0	3
1998-12-04	0	0	0	0	1	1	1	0	1	0	0	0	0	0	0	0	0	0	4
1999-12-13	0	0	0	0	0	1	0	0	0	0	0	0	0	0	0	0	0	0	1
1999-12-16	1	0	1	1	1	0	0	1	0	0	1	0	0	1	0	0	0	0	7
2001-04-30	0	0	0	0	1	0	1	0	0	0	0	1	0	1	1	0	1	0	6
2001-05-02	0	0	1	0	0	0	1	0	0	0	0	1	0	1	0	0	0	0	4
2001-05-03	0	0	0	0	0	0	1	0	0	0	0	0	0	0	0	0	0	0	1
2002-06-20	0	0	1	0	1	0	0	0	0	0	0	1	1	1	0	0	0	0	5
2002-06-28	0	0	0	0	0	0	1	0	0	0	0	0	0	1	1	1	0	1	5
2003-04-21	0	0	1	0	1	0	1	0	0	0	0	1	0	1	1	0	0	0	6
2003-04-28	0	0	0	0	1	0	1	0	0	0	0	1	0	0	0	0	0	0	3
2004-03-12	0	0	0	0	0	0	1	0	0	0	0	1	0	0	0	0	0	0	2
2004-03-14	0	1	0	0	0	1	1	0	0	0	0	1	0	0	0	0	0	0	4
2005-07-11	0	0	0	0	1	0	0	0	0	0	0	0	0	0	1	0	0	0	2
2005-07-12	0	0	0	0	0	0	0	1	0	0	0	1	0	0	0	0	0	0	2
2009-07-22	0	0	1	0	0	0	0	0	0	0	0	0	0	0	0	0	0	0	1
2009-07-23	0	0	0	0	1	0	0	0	0	0	0	0	0	0	0	0	0	0	1
2009-07-24	0	0	0	0	1	1	1	0	1	0	0	0	0	0	0	0	0	0	4
2009-07-25	0	0	0	0	0	0	1	0	0	0	0	0	0	0	0	0	0	0	1
2009-07-27	0	0	0	0	0	0	0	0	0	0	0	1	0	1	0	0	0	1	3
Sand Bores 5-1	0	0	0	0	1	0	0	0	0	0	0	0	0	0	0	0	0	0	1
Sand Bores 5-3	0	0	0	0	1	0	0	0	0	0	0	0	0	0	0	0	0	0	1
Sand Bores 5-4	0	0	0	0	0	1	0	0	0	0	0	0	0	0	0	0	0	0	1
Sand Bores 5-5	0	0	0	0	1	1	0	0	0	0	0	0	0	1	0	0	0	0	3
Sand Bores 5-6	0	0	0	0	0	1	1	0	0	0	0	0	0	1	0	0	0	0	3
Sand Bores 5-7	0	0	0	0	1	1	1	0	0	1	0	0	0	0	0	0	0	0	4
Sand Bores 5-8	0	0	0	0	1	0	0	0	0	0	0	0	0	0	0	0	0	0	1
Sand Bores 5-9	0	0	0	0	1	0	0	0	0	0	0	0	0	0	0	0	0	0	1
Sand Bores 5-10	0	0	0	0	1	0	0	0	0	0	0	0	0	0	0	0	0	0	1
Sand Bores 8-1	0	0	1	0	1	0	1	0	0	0	0	0	0	1	0	0	0	0	4
Sand Bores 8-2	0	0	1	0	0	0	0	0	0	0	0	0	0	0	0	0	0	0	1
Sand Bores 8-3	0	0	0	0	0	0	1	0	0	0	0	0	0	0	0	0	0	0	1
Sand Bores 8-4	0	0	0	0	0	0	1	0	0	0	0	0	0	1	0	0	0	0	2
Sand Bores 8-5	0	0	1	0	0	0	0	0	0	0	0	0	0	0	0	0	0	0	1
Sand Bores 8-6	0	0	0	0	0	0	1	0	0	0	0	0	0	0	0	0	0	1	2
Sand Bores 8-7	0	0	1	0	0	0	0	0	0	0	0	0	0	1	0	0	0	0	2
Sand Bores 8-9	0	0	0	0	0	0	1	0	0	0	0	0	0	0	0	0	0	0	1
Sand Bores 9-1	0	0	0	0	0	1	0	0	0	0	0	0	0	0	0	0	0	1	2
Sand Bores 9-2	0	0	1	0	0	0	0	0	0	0	0	0	0	0	0	0	0	0	1
Sand Bores 9-3	0	0	1	0	0	0	1	0	0	1	0	0	0	1	0	0	0	0	4
Sand Bores 9-4	0	0	0	0	0	1	0	0	0	0	0	0	0	0	0	0	0	1	2
Sand Bores 9-5	0	0	0	0	0	1	0	0	0	0	0	0	0	0	0	0	0	0	1
Sand Bores 9-6	0	0	0	0	0	1	0	0	0	0	0	0	0	0	0	0	0	0	1
Sand Bores 9-7	0	0	0	0	0	0	1	0	0	0	0	0	0	0	0	0	0	0	1
Sand Bores 9-8	0	0	0	0	1	1	0	0	0	0	0	0	0	0	0	0	0	0	2
Sand Bores 9-9	0	0	0	0	0	0	1	0	0	0	0	0	0	0	0	0	0	0	1
Sand Bores 9-10	0	0	0	0	0	0	0	0	0	0	0	0	0	1	0	0	0	0	1
Sand Bores 10-1	0	0	1	0	0	0	1	0	0	0	0	0	0	0	0	0	0	1	3
Sand Bores 10-2	0	0	1	0	0	0	1	0	0	0	0	0	0	1	0	0	0	0	3
Sand Bores 10-4	0	0	0	0	1	0	1	0	0	0	0	0	0	0	0	0	0	0	2
Sand Bores 10-5	0	0	1	0	0	0	1	0	0	0	0	0	0	0	0	0	0	0	2
Sand Bores 10-9	0	0	0	0	0	0	1	0	0	0	0	0	0	0	0	0	0	0	1
Sand Bores 10-10	0	0	0	0	0	0	1	0	0	0	0	0	0	0	0	0	0	1	2
Sand Bores 11-1	0	0	0	0	1	1	0	0	0	1	0	0	0	0	0	0	0	0	3
Sand Bores 11-2	0	0	0	0	0	0	0	0	0	0	0	0	0	1	0	0	0	0	1
Sand Bores 11-3	0	0	0	0	1	0	1	0	0	1	0	0	0	1	0	0	0	0	4
Sand Bores 11-4	0	0	0	0	0	0	0	0	0	0	0	0	0	1	0	0	0	0	1
Sand Bores 11-6	0	0	0	0	0	1	0	0	0	0	0	0	0	1	0	0	0	0	2
Sand Bores 11-7	0	0	0	0	1	1	1	0	0	1	0	0	0	0	0	0	0	0	4
Sand Bores 11-8	0	0	0	0	1	1	0	0	0	1	0	0	0	0	0	0	0	0	3
Sand Bores 11-9	0	0	0	0	0	1	0	0	0	0	0	0	0	0	0	0	0	0	1
Sand Bores 11-10	0	0	0	0	1	0	0	0	0	1	0	0	0	1	0	0	0	0	3
Sand Bores 12-1	0	0	0	0	0	1	0	0	0	0	0	0	0	0	0	0	0	0	1
Sand Bores 12-2	0	0	0	0	0	0	1	0	0	0	0	0	0	0	0	0	0	0	1
Sand Bores 12-3	0	0	0	0	1	0	1	0	0	0	0	0	0	0	0	0	0	0	2
Sand Bores 12-4	0	0	0	0	0	0	1	0	0	0	0	0	0	1	0	0	0	0	2
Sand Bores 12-5	0	0	0	0	0	0	1	0	0	0	0	0	0	0	0	0	0	0	1
Sand Bores 12-6	0	0	1	0	1	0	0	0	0	0	0	0	0	0	0	0	0	0	2
Sand Bores 12-7	0	0	0	0	1	0	1	0	0	0	0	0	0	0	0	0	0	0	2
Sand Bores 12-8	0	0	0	0	0	0	1	0	0	0	0	0	0	0	0	0	0	0	1
Sand Bores 12-10	0	0	0	0	1	0	0	0	0	1	0	0	0	0	0	0	0	0	2
TOTAL	1	1	5	1	13	9	14	2	2	1	1	10	1	9	4	1	1	2	78
% of TOTAL	1.28205	1.28205	6.41026	1.28205	16.6667	11.5385	17.9487	2.5641	2.5641	1.28205	1.28205	12.8205	1.28205	11.5385	5.12821	1.28205	1.28205	2.5641	100
Frequency pre-2012 (%)	5	5	25	5	45	25	60	10	10	0	5	50	5	35	20	5	5	10	100
Frequency 2012 (%)	0	0	19.6078	0	37.2549	29.4118	47.0588	0	0	15.6863	0	0	0	27.451	0	0	0	9.80392	100
Cell values indicate presence or absence of a sponge species in that sample. Quotations enclose provisional names of undescribed or unidenitifed species.
